# Supplementary material for: A near-complete genome assembly of the bearded dragon Pogona vitticeps provides insights into the origin of Pogona sex chromosomes
Source: Gigascience. 2025 Aug 19;14:giaf079. doi: 10.1093/gigascience/giaf079 (PMC12360845; doi:10.1093/gigascience/giaf079)
Supplement: giaf079_Supplementary_Files [file giaf079_supplementary_files.zip › Supplementary Tables.xlsx]

## Sheet: Table S1
Table S1. The summary statistics of sequencing data generated for genome assembly and annotation of Pogona vitticeps.
Data type	Instrument/Platform	Sample/Tissue	No.of Libraries	Flowcell numbers	Accession (NCBI)	Accession (CNSA)	Mean length (bp)	Reads N50 (bp)	Total raw Bases (Gb)	Total clean bases (Gb)	Clean data coverage (X)	Application
CycloneSEQ long-read WGS data	CycloneSEQ	muscle and lung	3	36	SAMN44670087	CNS1198625	13498.9	26582	398.189	104.554	61.5026	Genome assembly
DNBSEQ short-read WGS data	DNBSEQ	muscle of neck	2	2	SRR31361869/SRR31361868	CNS1065816	-	-	242.4	218.4	128.471	Genome survey
		muscle of tail	2	2	SRR31361871/SRR31361870	CNS1065815	-	-	264.2	238.6	140.353
		muscle	1	1		CNS1317895	-	-	154.12	153.76	85.9	Sex Determination Analysis
		muscle	1	1		CNS1317896	-	-	165.34	165.04	92.2
		muscle	1	1		CNS1317897	-	-	167.4	167.01	93.3
		muscle	1	1		CNS1317898	-	-	206.2	205.85	115
		muscle	1	1		CNS1317899	-	-	149.58	149.29	83.4
		liver	1	1		CNS1317889	-	-	187.72	187.41	104.7
		liver	1	1		CNS1317890	-	-	186.02	185.62	103.7
		liver	1	1		CNS1317891	-	-	176.9	176.49	98.6
		liver	1	1		CNS1317892	-	-	149	148.75	83.1
		liver	1	1		CNS1317893	-	-	121.54	121.36	67.8
		liver	1	1		CNS1317894	-	-	148.06	147.85	82.6
		muscle	1	1		CNS1317887	-	-	257.58	257.04	143.6
		muscle	1	1		CNS1317888	-	-	246.94	246.48	137.7
		muscle	1	1		CNS1317885	-	-	162.12	161.82	90.4
CycloneSEQ based Pore-C data	CycloneSEQ	liver	6	6	SRR31361885	CNS1198626	1681	2793	59.42	-	-	Chromosome construction
Hi-C data	DNBSEQ	muscle (Hi-C_1 data)	1	1	SRR31361875/SRR31361876	CNS1065813	-	-	288.237	259.438	152.611	Chromosome construction
		muscle (Hi-C_2 data)	1	1	SRR31361872/SRR31361873	CNS1065814	-	-	323.331	291.264	171.332
CycloneSEQ long-read RNA-seq data	CycloneSEQ	eye	3	3	SAMN44670089	CNS1198628	-	-	23.92	-	-	Genome annotation
		kidney	4	4	SAMN44670090	CNS1198630	-	-	25.13_x000D_	-	-
		live	3	3	SAMN44670091	CNS1198631	-	-	21.83_x000D_	-	-
		lung	4	3	SAMN44670092	CNS1198632	-	-	27.80_x000D_	-	-
		muscle	3	4	SAMN44670093	CNS1198633	-	-	22.26_x000D_	-	-
		testis	3	3	SAMN44670094	CNS1198634	-	-	25.28_x000D_	-	-
		brain	5	5	SRR31361862	CNS1198627	-	-	73.88	-	-
		heart	3	3	SRR31361861	CNS1198629	-	-	45.91	-	-
DNBSEQ short-read RNA-seq data	DNBSEQ	brain	1	1	SRR31361884	CNS1065805	-	-	259.936	233.458	-	Genome annotation
		eye	1	1	SRR31361883	CNS1065806	-	-	276.557	248.37	-
		heart	1	1	SRR31361882	CNS1065807	-	-	276.417	248.069	-
		kidney	1	1	SRR31361881	CNS1065808	-	-	251.816	226.11	-
		liver	1	1	SRR31361880	CNS1065809	-	-	249.124	223.856	-
		lung	1	1	SRR31361879	CNS1065810	-	-	243.841	219.013	-
		muscle	1	1	SRR31361878	CNS1065811	-	-	168.486	151.268	-
		testis	1	1	SRR31361877	CNS1065812	-	-	254.397	228.578	-

## Sheet: Table S2
Table S2. The detailed statistics of CycloneSEQ long-read RNA-seq data.
Tissue	Chip ID		Reads number	Max read length (bp)	Reads N50 (bp)	Reads mean length (bp)	Reads median length (bp)	Total bases (Gb)	GC content (%)
brain	WTB400000E2A	SRR31361862	21738733	540305	1093	813.33	597	17.6807	41
	WTB400000F31		20691877	368665	1073	799.82	586	16.5497	41
	WTB400000F3B		23866521	384843	1095	815.49	599	19.463	41
	WTB40000101B		13810418	272924	1106	826.69	607	11.417	41
	WTB4000010B6		10382528	436488	1127	844.85	630	8.77165	41
eye	WT32H0000594		7847488	478946	1550	1146.63	880	8.99815	41
	WT32H0000964		6667141	789917	1552	1142.5	872	7.6172	41
	WTB320000202		6203658	349259	1585	1177.94	903	7.30753	41
heart	WTB400000F97	SRR31361861	22931313	248932	972	758.27	569	17.3882	40
	WTB400000FFB		21830092	530098	965	754.74	565	16.476	40
	WTB400001298		15648151	180443	988	769.56	576	12.0422	40
kidney	WT32H0000068		6298454	607030	1459	1055.08	808	6.64534	42
	WT32H0000224		5915303	497078	1516	1108.84	858	6.55912	42
	WT32H0000829		4964764	576127	1545	1128.76	871	5.60404	42
	WTB32000014A		5929059	544970	1478	1066.65	816	6.32424	42
liver	WT32H0000294		6954810	545516	1290	976.29	727	6.78989	41
	WT32H0000608		7451290	536080	1267	968.52	723	7.21676	41
	WT32H0000794		7864264	613703	1308	994.2	740	7.81866	41
lung	WT32H0000102		9371690	472699	1259	986.28	729	9.24312	41
	WT32H0000830		11223664	577115	1249	981.85	730	11.0199	41
	WTB32000023D		7627271	649700	1257	988.14	733	7.53683	41
muscle	WT32H0000189		4736247	532007	1209	943.46	691	4.46846	40
	WT32H0000307		5193256	554077	1290	1005.88	735	5.22377	40
	WTB320000178		6081954	486518	1296	998.94	724	6.07552	40
	WTB32000023F		6410900	577431	1272	1012.04	747	6.48806	39
testis	WTB32000019A		6947043	461551	1701	1261.82	991	8.76592	41
	WTB3200002BF		7549256	539719	1690	1258	989	9.49698	41
	WTB320000302		5548677	461802	1704	1264.45	993	7.01602	41

## Sheet: Table S3
Table S3. Detailed statistics for DNBSEQ short-read RNA-seq data from eight tissues.
Tissue	NCBI accession No.	Raw reads number	Clean reads number	Total raw bases (Gb)	Total clean bases (Gb)	Raw data Q20 (%)	Clean data Q20 (%)	Raw data Q30 (%)	Clean data Q30 (%)
brain	SRR31361884	2599363998	2596609506	259.936	233.458	97	97	91	90
eye	SRR31361883	2765574142	2762708832	276.557	248.37	97	97	91	91
heart	SRR31361882	2764172400	2760293230	276.417	248.069	97	97	90	90
kidney	SRR31361881	2518157150	2515310708	251.816	226.11	97	97	90	90
liver	SRR31361880	2491237606	2489409124	249.124	223.856	98	98	92	91
lung	SRR31361879	2438409538	2435575540	243.841	219.013	97	97	91	91
muscle	SRR31361878	1684864416	1682409186	168.486	151.268	97	97	91	91
testis	SRR31361877	2543966726	2541618112	254.397	228.578	97	97	91	91

## Sheet: Table S4
Table S4. Estimation of genome size and heterozygosity of Pogona vitticeps by k-mer analysis.
Data	k	Total number of k-mers	Minimum coverage (X)	Number of erroneous k-mers	Homozygous peak	Estimated genome size (Gb)	GenomeScope2
							Estimated genome size (Gb)	Estimated heterozygosity (%)	% Repeat
DNBSEQ short-read WGS data of the muscle of neck	19	177020064126	13	3075586360	103	1.68878	1.64009	1.6365	30.6635
	21	172421809376	12	3618094304	100	1.68804	1.63995	1.65839	24.2063
	23	167823570585	11	3922322682	97	1.6897	1.63818	1.64457	21.8605
	25	163225346245	11	4166773555	94	1.69211	1.63639	1.62455	20.295
	27	158627135903	10	4374295026	91	1.69509	1.6346	1.60352	19.0507
DNBSEQ short-read WGS data of the muscle of tail	19	193321192868	14	3218696282	113	1.68232	1.64	1.64651	21.7833
	21	188299515148	13	3798750876	110	1.67728	1.64	1.66834	15.6292
	23	183277854245	12	4124369191	106	1.69013	1.64	1.65389	13.9312
	25	178256208188	12	4386007441	103	1.68806	1.64	1.63309	12.9702
	27	173234576379	11	4608644448	100	1.68626	1.64	1.61158	12.256
Illumina short-read WGS data (NCBI accession number : ERR409943, ERR409944, ERR409945, ERR409946, and ERR409947)	19	82801106820	6	1820204988	48	1.6871	1.61178	1.67394	31.3028
	21	81067927867	6	2102198339	46	1.71665	1.61185	1.68832	25.2093
	23	79355856174	6	2295441241	45	1.71245	1.60795	1.66654	22.9409
	25	77664892605	5	2415163433	44	1.71022	1.60371	1.63971	21.3887
	27	75973931659	5	2555019877	43	1.70742	1.59958	1.61306	20.1372

## Sheet: Table S5
Table S5. Improvement in continuity and completeness of genome assembly generated by each of the seven assembly steps as stated in main text.
Assembly step	Main purpose	Assembly statistics										BUSCO assessment (Sauropsida conserved genes num = 7,480)				Reads mapping assessment
		Assembly size (bp)	Number of sequences	Number of gaps	Gap length (bp)	Contig N50 (bp)	Contig N90 (bp)	Scaffold N50 (bp)	Scaffold N90 (bp)	Consensus quality value (QV)	Completeness based on k-mer	Complete BUSCOs (%)	Duplicate BUSCOs (%)	Fragmented BUSCOs (%)	Missing BUSCOs (%)	DNBSEQ short-read WGS mapping rate (%)	DNBSEQ short-read WGS mapping rate in proper pairs (%)	CycloneSEQ long-read WGS mapping rate (%)	Illumina short-read WGS mapping rate in proper pairs (%)	DNBSEQ short-read RNA-seq mapping rate (%)	CycloneSEQ long-read RNA-seq mapping rate (%)
1	Contig level assembly by NextDenovo	1813085128	106	0	0	60857226	12375454	60857226	12375454	29.6648	78.2779	91.9	1.3	2.2	5.9	99.521	97.438	98.51	95.57	75.79	49.8075
2	Remove heterozygous contigs by purge_haplotigs	1796337866	74	0	0	60857226	13185222	60857226	13185222	29.6859	78.1057	91.8	1.2	2.2	6	99.488	97.338	98.23	95.54	75.66	49.805
3	Two rounds of polishing by NextPolish	1795080159	74	0	0	60808468	13173302	60808468	13173302	36.5281	79.7766	97.7	1.2	1.6	1.7	99.5	97.282	98.25	95.55	78.49	50.18
4	Anchor the assembly to pseudo-chromosomes by Cyclone based Pore-C reads	1793030482	16	67	6700	60808468	12373276	274777790	29148224	36.5653	79.745	97.6	1.2	0.6	1.8	99.474	97.252	98.2	95.52	78.48	50.23
5	Correct telomeric regions	1793295301	16	69	6900	60808468	12373276	274780347	29177152	36.3514	79.721	97.6	1.2	0.6	1.8	99.473	97.247	98.2	95.52	78.44	50.2075
6	Gap filling by GapCloser	1793931292	16	20	2000	271395404	27452928	274873614	29217309	36.3531	79.7386	97.6	1.2	0.6	1.8	99.474	97.248	98.2	95.51	78.44	50.2275
7	Examine the correctness of each closed gaps	1793642912	16	28	2800	202516942	13986680	274873533	29176711	36.3611	79.7373	97.6	1.2	0.6	1.8	99.474	97.248	98.2	95.52	78.44	50.23

## Sheet: Table S6
Table S6. Summary of comprehensive assessment of genome completeness for 67 long-read sequenced Squamata species using BUSCO and Compleasm.
Species	GenBank assembly	Genome size (bp)	Number of scaffolds	Scaffold N50 (bp)	Scaffold L50	Number of contigs	Contig N50 (bp)	Contig L50	Chromosome Number	Sequencing technology	Comprehensive Evaluation of Genomic Completeness Using BUSCO Analysis (N:7480)	Comprehensive Evaluation of Genomic Completeness Using Compleasm Analysis (N:7480)
Pogona vitticeps	-	1793642912	16	274873533	3	43	202516942	4	16	CycloneSEQ; DNBSEQ	C:97.6%[S:96.4%;D:1.2%];F:0.6%;M:1.8%;	C:98.63%[S:98.11%;D:0.52%;];F:0.19%;M:1.18%;
Ahaetulla prasina	GCA_028640845.1	1772420080	748	231952326	3	1079	23873608	23	18	MGISEQ-2000;OxfordNanoporePromethION;IlluminaHiSeq	C:93.4%[S:92.4%;D:1.0%];F:0.9%;M:5.7%;	C:94.47%[S:93.98%;D:0.49%;];F:0.33%;M:5.19%;
Anniella stebbinsi	GCA_029215795.1	1891076299	91	276533474	3	122	120289678	6	20	PacBioSequelIIe;IlluminaNovaSeq;DovetailOmniC	C:97.6%[S:96.5%;D:1.1%];F:0.6%;M:1.8%;	C:98.54%[S:98.13%;D:0.41%;];F:0.11%;M:1.35%;
Anolis carolinensis	GCA_035594765.1	1850740401	211	288964324	3	1052	26091274	21	8	PacBioSequel	C:97.0%[S:95.3%;D:1.7%];F:0.7%;M:2.3%;	C:98.04%[S:97.29%;D:0.75%;];F:0.32%;M:1.64%;
Anolis sagrei	GCA_037176765.1	1950830970	29	249210491	4	220	43146625	14	15	PacBioSequelIIHiFi;ArimaHi-Cv2GCA_037176765.1PacBioSequelIIHiFi;ArimaHi-Cv2	C:97.2%[S:93.4%;D:3.8%];F:0.6%;M:2.2%;	C:98.10%[S:95.15%;D:2.95%;];F:0.25%;M:1.64%;
Arizona elegans	GCA_022577455.1	1842551953	140	105945816	5	396	54101938	11	-	PacBioSequelII;PacBioSequelIIe;DovetailOmniC;IlluminaNovaSeq	C:95.9%[S:94.5%;D:1.4%];F:0.7%;M:3.4%;	C:96.98%[S:96.23%;D:0.75%;];F:0.24%;M:2.78%;
Aspidoscelis tigris	GCA_023333525.1	1335668279	74	93690953	5	113	30424254	11	-	PacBioSequelIIe;DovetailsOmniC;IlluminaNovaSeq	C:81.4%[S:80.6%;D:0.8%];F:0.7%;M:17.9%;	C:82.34%[S:81.93%;D:0.41%;];F:0.39%;M:17.27%;
Azemiops feae	GCA_023970755.1	1557776103	-	-	-	4303	1596756	258	-	IlluminaHiSeq;PacBioSequel	C:94.7%[S:92.7%;D:2.0%];F:1.3%;M:4.0%;	C:95.60%[S:94.26%;D:1.34%;];F:0.86%;M:3.54%;
Bothrops alternatus	GCA_034064705.1	1739305912	-	-	-	1557	13867869	32	18	PacBioHiFi	C:95.6%[S:87.2%;D:8.4%];F:0.9%;M:3.5%;	C:96.66%[S:89.28%;D:7.38%;];F:0.32%;M:3.02%;
Bradypodion pumilum	GCA_035047305.1	2486266449	21	389612775	3	39	178505980	6	17	PacBioSequel;IlluminaHiSeq	C:97.0%[S:95.9%;D:1.1%];F:0.6%;M:2.4%;	C:97.83%[S:97.46%;D:0.37%;];F:0.24%;M:1.93%;
Bradypodion ventrale	GCA_035047345.1	2373187502	113	374919295	3	135	174922266	6	17	PacBioSequel;IlluminaHiSeq	C:96.9%[S:95.4%;D:1.5%];F:0.7%;M:2.4%;	C:97.80%[S:97.01%;D:0.79%;];F:0.28%;M:1.93%;
Bungarus multicinctus	GCA_023653725.1	1593755901	448	135406522	5	2079	5437538	68	-	PacBioSequel	C:94.6%[S:92.8%;D:1.8%];F:0.8%;M:4.6%;	C:95.82%[S:94.71%;D:1.11%;];F:0.28%;M:3.90%;
Candoia aspera	GCA_035149785.1	1530810380	149	209480725	3	250	55640180	9	18	PacBioSequelIIHiFi;ArimaHi-Cv2	C:96.5%[S:95.7%;D:0.8%];F:0.7%;M:2.8%;	C:97.61%[S:97.42%;D:0.19%;];F:0.23%;M:2.17%;
Coluber constrictor foxii	GCA_038048715.1	1668806547	30	141372050	4	570	75089467	7	-	PacBioSequel;IlluminaNovaSeq	C:95.5%[S:94.2%;D:1.3%];F:0.7%;M:3.8%;	C:96.56%[S:95.92%;D:0.64%;];F:0.24%;M:3.20%;
Crotalus helleri	GCA_024509165.1	1628461744	340	68097879	9	374	68097879	9	-	PacBioSequelII;PacBioSequelIIe;DovetailsOmniC;IlluminaNovaSeq	C:96.0%[S:94.5%;D:1.5%];F:0.7%;M:3.3%;	C:97.00%[S:96.10%;D:0.90%;];F:0.28%;M:2.73%;
Crotalus tigris	GCA_016545835.1	1612002213	-	-	-	4228	2106662	194	-	PacBioSequel;Illumina	C:95.5%[S:93.6%;D:1.9%];F:0.8%;M:3.7%;	C:96.58%[S:95.35%;D:1.23%;];F:0.35%;M:3.06%;
Cryptoblepharus egeriae	GCA_030015325.1	1409969067	-	-	-	74	109130949	4	-	PacBioHiFi	C:97.2%[S:95.9%;D:1.3%];F:0.7%;M:2.1%;	C:98.21%[S:97.42%;D:0.79%;];F:0.19%;M:1.60%;
Cyclura pinguis	GCA_030412105.1	1983631412	30	291724653	3	58	112814430	7	20	PacBioSequelIIHiFi;BionanoGenomicsDLS;DovetailOmniC	C:97.7%[S:96.5%;D:1.2%];F:0.6%;M:1.7%;	C:98.68%[S:98.17%;D:0.51%;];F:0.16%;M:1.16%;
Darevskia armeniaca	GCA_034641395.1	1925748154	-	-	-	1656	3089098	175	19	PacBioHiFi	C:97.1%[S:56.9%;D:40.2%];F:0.7%;M:2.2%;	C:98.11%[S:58.48%;D:39.63%;];F:0.29%;M:1.59%;
Darevskia mixta	GCA_034641385.1	1408516084	-	-	-	402	15581688	25	19	PacBioHiFi	C:97.5%[S:94.0%;D:3.5%];F:0.6%;M:1.9%;	C:98.49%[S:95.96%;D:2.53%;];F:0.23%;M:1.27%;
Darevskia nairensis	GCA_034642065.1	1772584127	-	-	-	1805	2900118	139	19	PacBioHiFi	C:97.3%[S:76.7%;D:20.6%];F:0.6%;M:2.1%;	C:98.07%[S:78.38%;D:19.69%;];F:0.24%;M:1.68%;
Darevskia unisexualis	GCA_032766585.1	1398207223	-	-	-	152	27396532	18	-	PacBioHiFi	C:96.1%[S:94.4%;D:1.7%];F:0.7%;M:3.2%;	C:97.05%[S:96.15%;D:0.90%;];F:0.27%;M:2.69%;
Diadophis punctatus	GCA_023053685.1	1783023707	444	83654930	5	1167	8013852	52	-	PacBioSequelIIe;DovetailsOmniC;IlluminaNovaSeq	C:93.9%[S:92.4%;D:1.5%];F:0.8%;M:5.3%;	C:95.07%[S:94.24%;D:0.83%;];F:0.29%;M:4.64%;
Elgaria multicarinata	GCA_023053635.2	1790500004	34	121985326	6	107	85762895	8	23	IlluminaNovaSeq6000;PacBioSequelII;DovetailOmniC	C:97.8%[S:96.7%;D:1.1%];F:0.5%;M:1.7%;	C:98.71%[S:98.30%;D:0.41%;];F:0.15%;M:1.14%;
Erythrolamprus reginae	GCA_031021105.1	1964049041	400	259117534	3	1791	3064756	172	14	PacBioSequelIIHiFi;ArimaHi-Cv2	C:93.9%[S:91.3%;D:2.6%];F:0.9%;M:5.2%;	C:95.02%[S:92.91%;D:2.11%;];F:0.41%;M:4.56%;
Eublepharis macularius	GCA_028583425.1	2237397408	76	145573841	6	137	80105973	9	20	PacBioSequel	C:97.6%[S:95.8%;D:1.8%];F:0.7%;M:1.7%;	C:98.72%[S:97.77%;D:0.95%;];F:0.12%;M:1.16%;
Euleptes europaea	GCA_029931755.1	1775520415	381	101915064	7	558	31964801	19	21	PacBioSequelIIHiFi;BionanoGenomicsDLS;ArimaHi-Cv2	C:97.4%[S:95.7%;D:1.7%];F:0.7%;M:1.9%;	C:98.50%[S:97.55%;D:0.95%;];F:0.16%;M:1.34%;
Furcifer pardalis	GCA_030440675.1	1609777135	11	184669281	4	23	158731830	4	11	PacBioSequelIIe;DNBSEQ-T7	C:97.1%[S:96.4%;D:0.7%];F:0.5%;M:2.4%;	C:98.02%[S:97.82%;D:0.20%;];F:0.21%;M:1.76%;
Gambelia wislizenii	GCA_030847615.1	2466589883	69	380060318	3	96	138191064	6	-	IlluminaNovaSeq6000;PacbioSequelIIe;DovetailOmniC	C:97.7%[S:96.7%;D:1.0%];F:0.6%;M:1.7%;	C:98.73%[S:98.36%;D:0.37%;];F:0.21%;M:1.06%;
Gekko gecko	GCA_029375565.1	2741107181	4208	190862615	6	5480	10858724	69	19	OxfordNanopore;IlluminaNextSeq	C:97.7%[S:95.9%;D:1.8%];F:0.7%;M:1.6%;	C:98.77%[S:97.77%;D:1.00%;];F:0.21%;M:1.02%;
Heloderma charlesbogerti	GCA_026122225.1	2303480078	-	-	-	3543	1358783	516	-	PacBioSequelII	C:95.4%[S:93.2%;D:2.2%];F:1.4%;M:3.2%;	C:96.50%[S:94.84%;D:1.66%;];F:0.80%;M:2.69%;
Hemicordylus capensis	GCA_027244095.1	2294751221	44	359646233	3	86	160691000	6	17	PacBioSequelIIe;DovetailOmni-C	C:97.8%[S:96.2%;D:1.6%];F:0.6%;M:1.6%;	C:98.74%[S:97.87%;D:0.87%;];F:0.15%;M:1.11%;
Heteronotia binoei	GCA_032191835.1	2633472656	661	150619664	7	2269	14376057	52	22	PacBioSequel	C:97.2%[S:93.7%;D:3.5%];F:0.8%;M:2.0%;	C:98.23%[S:95.53%;D:2.70%;];F:0.24%;M:1.52%;
Hydrophis curtus	GCA_019472885.1	1964827820	711	266229956	3	2109	9704100	50	17	PacBioSequel;IlluminaHiSeq	C:95.3%[S:92.8%;D:2.5%];F:0.8%;M:3.9%;	C:96.44%[S:94.51%;D:1.93%;];F:0.28%;M:3.29%;
Hydrophis cyanocinctus	GCA_019473425.1	1980712740	1163	264245889	3	2399	18985681	27	18	PacBioSequel;IlluminaHiSeq	C:95.2%[S:93.0%;D:2.2%];F:0.9%;M:3.9%;	C:96.45%[S:94.71%;D:1.74%;];F:0.31%;M:3.25%;
Hydrophis elegans	GCA_033807725.1	2010336133	3120	17836126	34	3121	17470302	34	-	OxfordNanoporePromethION;MGIG400	C:95.1%[S:94.1%;D:1.0%];F:0.7%;M:4.2%;	C:96.31%[S:95.82%;D:0.49%;];F:0.24%;M:3.45%;
Hydrophis major	GCA_033807585.1	2166703382	1320	268276564	3	1797	35743180	16	16	PacBioRSII	C:95.4%[S:94.2%;D:1.2%];F:0.8%;M:3.8%;	C:96.65%[S:95.87%;D:0.78%;];F:0.25%;M:3.10%;
Hydrophis ornatus	GCA_037055225.1	1926171689	546	270035755	3	973	17311133	37	-	OxfordNanoporePromethION;IlluminaNovaseq	C:95.5%[S:94.6%;D:0.9%];F:0.7%;M:3.8%;	C:96.75%[S:96.34%;D:0.41%;];F:0.20%;M:3.05%;
Intellagama lesueurii	GCA_037013535.1	1817723846	556	269041945	3	877	39629392	16	-	PacBioSequel	C:97.8%[S:96.7%;D:1.1%];F:0.7%;M:1.5%;	C:98.75%[S:98.28%;D:0.47%;];F:0.25%;M:1.00%;
Lacerta agilis	GCA_009819535.1	1391404169	29	86565987	7	408	6613248	57	21	PacBioSequelICLR;IlluminaNovaSeq;ArimaGenomicsHi-C;BionanoGenomicsDLS	C:97.2%[S:94.7%;D:2.5%];F:0.6%;M:2.2%;	C:98.13%[S:96.74%;D:1.39%;];F:0.23%;M:1.64%;
Lepidodactylus listeri	GCA_029233225.1	2348847456	402	119873534	8	461	64972995	12	-	PacBioHiFi;IlluminaNovaSeq6000	C:97.7%[S:95.8%;D:1.9%];F:0.6%;M:1.7%;	C:98.68%[S:97.53%;D:1.15%;];F:0.17%;M:1.15%;
Liasis olivaceus	GCA_030867105.1	1486119866	43	203662644	3	116	65226870	8	17	PacBioSequelIIHiFi;BionanoGenomicsDLS;ArimaHi-Cv2	C:96.9%[S:96.2%;D:0.7%];F:0.6%;M:2.5%;	C:97.88%[S:97.63%;D:0.25%;];F:0.15%;M:1.97%;
Masticophis lateralis	GCA_030761175.1	1504000112	120	214958471	3	297	68931034	8	-	IlluminaNovaSeq6000;PacBioSequelIIe;DovetailOmniC	C:90.9%[S:89.9%;D:1.0%];F:0.7%;M:8.4%;	C:91.90%[S:91.34%;D:0.56%;];F:0.33%;M:7.77%;
Natrix natrix natrix	GCA_029891615.1	1733453643	12760	1579101	295	12847	1528028	307	-	PacBioSequel;IlluminaNovaSeq	C:94.4%[S:92.8%;D:1.6%];F:1.6%;M:4.0%;	C:95.61%[S:94.59%;D:1.02%;];F:1.07%;M:3.32%;
Natrix helvetica	GCA_029890345.1	1782847860	-	-	-	1221	4622328	105	-	PacBioSequel;IlluminaNovaSeq	C:95.4%[S:92.8%;D:2.6%];F:0.7%;M:3.9%;	C:96.53%[S:94.69%;D:1.84%;];F:0.24%;M:3.22%;
Pantherophis gloydi	GCA_037215945.1	1906104767	198	160296173	4	629	28315120	13	-	PacBioSequel;IlluminaNovaSeq	C:96.0%[S:94.1%;D:1.9%];F:0.7%;M:3.3%;	C:96.94%[S:95.70%;D:1.24%;];F:0.27%;M:2.79%;
Pantherophis guttatus	GCA_029531705.1	1708105946	466	63228677	10	4019	3031475	142	-	PacBio	C:94.8%[S:90.6%;D:4.2%];F:0.9%;M:4.3%;	C:95.89%[S:92.31%;D:3.58%;];F:0.43%;M:3.68%;
Pantherophis spiloides	GCA_037575465.1	1791426338	-	-	-	369	66322725	7	-	PacBioRevio	C:95.5%[S:94.0%;D:1.5%];F:0.7%;M:3.8%;	C:96.55%[S:95.68%;D:0.87%;];F:0.28%;M:3.17%;
Phrynocephalus guinanensis	GCA_037367245.1	1813735221	50	132691761	6	1270	2541092	239	24	PacBioSequel	C:95.5%[S:92.1%;D:3.4%];F:0.8%;M:3.7%;	C:96.41%[S:93.64%;D:2.77%;];F:0.40%;M:3.20%;
Phrynocephalus putjatai	GCA_037367255.1	1915366425	-	-	-	7767	3298286	152	-	PacBioSequel	C:95.3%[S:93.4%;D:1.9%];F:1.0%;M:3.7%;	C:96.25%[S:95.25%;D:1.00%;];F:0.60%;M:3.13%;
Phrynocephalus vlangalii	GCA_037367305.1	1866892976	-	-	-	6566	4113497	108	-	PacBioSequel	C:95.1%[S:93.3%;D:1.8%];F:1.0%;M:3.9%;	C:95.94%[S:95.08%;D:0.86%;];F:0.60%;M:3.46%;
Phrynosoma blainvillii	GCA_026167975.1	1968358621	52	352551559	3	116	62272472	10	17	PacBioSequelII;IlluminaNovaSeq;DovetailGenomicsOmni-C	C:87.8%[S:86.5%;D:1.3%];F:0.6%;M:11.6%;	C:88.52%[S:87.89%;D:0.63%;];F:0.29%;M:11.19%;
Pituophis catenifer	GCA_029215655.1	1749255673	426	161302193	4	1029	33264011	14	-	IlluminaNovaSeq;DovetailOmniC;PacBioSequelIIe	C:95.6%[S:94.5%;D:1.1%];F:0.8%;M:3.6%;	C:96.81%[S:96.20%;D:0.61%;];F:0.24%;M:2.94%;
Plestiodon gilberti	GCA_026170595.1	1571222493	39	231322181	3	54	127798174	5	-	PacBioSequelII;IlluminaNovaSeq;DovetailsOmniC	C:97.8%[S:96.8%;D:1.0%];F:0.5%;M:1.7%;	C:98.70%[S:98.26%;D:0.44%;];F:0.16%;M:1.14%;
Podarcis cretensis	GCA_951804945.1	1507627055	51	94621998	7	98	65743000	8	20	PacBio,Arima2	C:97.6%[S:96.1%;D:1.5%];F:0.5%;M:1.9%;	C:98.51%[S:97.81%;D:0.70%;];F:0.17%;M:1.32%;
Podarcis lilfordi	GCA_947686815.1	1460103102	2149	89641981	7	4470	1481499	231	21	ONT,10Xlinkedreads,omniC	C:97.4%[S:95.8%;D:1.6%];F:0.6%;M:2.0%;	C:98.47%[S:97.55%;D:0.92%;];F:0.17%;M:1.35%;
Podarcis raffonei	GCA_027172205.1	1513131503	27	93623253	7	57	61439401	10	20	PacBioSequelIIHiFi;BionanoDLS;ArimaHi-Cv2	C:97.6%[S:95.8%;D:1.8%];F:0.5%;M:1.9%;	C:98.54%[S:97.59%;D:0.95%;];F:0.15%;M:1.31%;
Rhineura floridana	GCA_030035675.1	2307419594	76	188683971	5	318	18156940	38	22	PacBioSequelIIHiFi;BionanoDLS;ArimaHi-Cv2	C:97.4%[S:95.7%;D:1.7%];F:0.6%;M:2.0%;	C:98.46%[S:97.47%;D:0.99%;];F:0.20%;M:1.34%;
Shinisaurus crocodilurus	GCA_021292165.1	2189995079	1553	296945371	4	2405	3338364	196	16	PacBio;IlluminaHiSeq	C:97.8%[S:90.8%;D:7.0%];F:0.6%;M:1.6%;	C:98.73%[S:92.71%;D:6.02%;];F:0.23%;M:1.04%;
Thamnophis elegans	GCA_009769535.1	1672190305	365	100851885	6	1883	4620601	83	18	PacBioSequelICLR;IlluminaNovaSeq;ArimaGenomicsHi-C;BionanoGenomicsDLS	C:94.1%[S:91.3%;D:2.8%];F:0.9%;M:5.0%;	C:95.31%[S:93.45%;D:1.86%;];F:0.45%;M:4.24%;
Thamnophis sirtalis	GCA_029207655.1	1683046358	226	83410609	7	629	14321763	33	-	IlluminaNovaSeq;DovetailOmniC;PacBioSequelII	C:95.6%[S:94.3%;D:1.3%];F:0.7%;M:3.7%;	C:96.77%[S:96.11%;D:0.66%;];F:0.23%;M:3.01%;
Tiliqua scincoides	GCA_035046505.1	1623332312	350	242160784	3	722	33113817	14	16	PacBioSequelIIHiFi;ArimaHi-Cv2	C:94.7%[S:93.6%;D:1.1%];F:0.7%;M:4.6%;	C:95.57%[S:94.97%;D:0.60%;];F:0.28%;M:4.14%;
Urosaurus nigricaudus	GCA_034509955.1	1870054407	327	279651831	3	531	23281897	24	14	PacBioSequel	C:97.3%[S:95.9%;D:1.4%];F:0.7%;M:2.0%;	C:98.23%[S:97.74%;D:0.49%;];F:0.28%;M:1.48%;
Varanus salvator	GCA_023646645.1	1702541867	858	71461993	9	13056	1316942	87	20	IlluminaNovaSeq;PacBioSequel	C:95.7%[S:86.8%;D:8.9%];F:0.9%;M:3.4%;	C:96.79%[S:88.38%;D:8.41%;];F:0.35%;M:2.86%;
Vipera latastei	GCA_024294585.1	1631568913	56	222489854	3	825	44839567	11	18	PacBioSequelIIHiFi;BionanoDLE1;ArimaHi-C	C:96.0%[S:94.7%;D:1.3%];F:0.6%;M:3.4%;	C:96.86%[S:96.14%;D:0.72%;];F:0.24%;M:2.90%;
Vipera ursinii	GCA_947247035.1	1625023540	384	212821320	3	2203	2137891	215	20	PacBio,Arima2	C:95.2%[S:93.8%;D:1.4%];F:0.9%;M:3.9%;	C:96.08%[S:95.33%;D:0.75%;];F:0.47%;M:3.44%;
Zootoca vivipara	GCA_963506605.1	1440239386	48	96056580	7	731	3447840	122	19	PacBio,Arima2	C:97.2%[S:95.4%;D:1.8%];F:0.7%;M:2.1%;	C:98.18%[S:97.38%;D:0.80%;];F:0.27%;M:1.55%;

## Sheet: Table S7
Table S7. Quality control of long-range sequencing data from two platforms.
Data type	Hi-C_1 data	Hi-C_2 data	CycloneSEQ based Pore-C data
pair reads number	480395400	538885800	35343379
Total bases (Gb)	144	162	59417472662
total pairs	311477361	334885244	134790785
valid pairs ratio	0.8761	0.8771	0.9143
intra pairs ratio	0.8021	0.8021	0.8237
inter pairs ratio	0.1979	0.1979	0.1763
* Simulate restriction enzyme digestion of the reference genome and extract adjacent fragments of CycloneSEQ based Pore-C reads as pairs. If the two reads in a pair come from different genomic digestion regions, they are a pair of valid fragments. The valid pairs ratio is the number of valid pairs divided by the total number of pairs.If the two reads in a valid pair come from the same chromosome,…

## Sheet: Table S8
Table S8. Comparison of telomeric region characteristics between Pogona vitticeps assembly and 28 squamate species whose genome reached chromosome level.
Species	Chromosome num	Telo num if motif > 200	% Telo num if motif > 200	Telo num if motif > 50	% Telo num if motif > 50	Telomere num	% total assembled telomeric regions num to expected num	Average TRUs num	Average telomeric region length (bp)
Pogona vitticeps assembly before correcting telomeric regions	16	11	34.375	16	50	8	25	2157.88	13743.1
Pvit2014	16					31	96.875	1661.39	11289.1
Podarcis raffonei	20	34	85	35	87.5	33	82.5	935.061	5906.15
Vipera latastei	18	32	88.8889	32	88.8889	30	83.3333	2264.2	13932.4
Zootoca vivipara	19	25	65.7895	26	68.4211	25	65.7895	1390.8	9217.12
Liasis olivaceus	17	25	73.5294	28	82.3529	25	73.5294	1395.12	8695.6
Podarcis cretensis	19	24	63.1579	32	84.2105	21	55.2632	831.333	11649
Eublepharis macularius	19	24	63.1579	26	68.4211	24	63.1579	1456.96	9103.58
Furcifer pardalis	11	20	90.9091	20	90.9091	20	90.9091	1823.9	11273
Cyclura pinguis	19	20	52.6316	23	60.5263	19	50	1466.11	9446.11
Hemicordylus capensis	17	17	50	18	52.9412	14	41.1765	1929.36	12593.1
Heteronotia binoei	21	15	35.7143	23	54.7619	15	35.7143	1283.07	10885.9
Bungarus multicinctus	18	13	36.1111	16	44.4444	3	8.33333	223	2906.67
Hydrophis major	16	12	37.5	13	40.625	12	37.5	1861.58	12694.2
Erythrolamprus reginae	40	9	11.25	10	12.5	10	12.5	2410.7	19891.8
Podarcis lilfordi	20	5	12.5	5	12.5	3	7.5	1292.33	8341.67
Thamnophis elegans	18	4	11.1111	10	27.7778	2	5.55556	394	3090.5
Podarcis muralis	19	2	5.26316	4	10.5263	2	5.26316	463	3020.5
Shinisaurus crocodilurus	16	1	3.125	2	6.25	0	0	0	0
Lacerta agilis	20	1	2.5	5	12.5	1	2.5	357	2711
Hydrophis cyanocinctus	18	1	2.77778	2	5.55556	1	2.77778	326	4448
Hydrophis curtus	17	1	2.94118	3	8.82353	1	2.94118	354	2783
Sphaerodactylus townsendi	17	0	0	0	0	0	0	0	0
Sceloporus undulatus	11	0	0	0	0	0	0	0	0
Sceloporus tristichus	11	0	0	0	0	0	0	0	0
Podarcis muralis nigriventris	20	0	0	3	7.5	0	0	0	0
Phrynosoma platyrhinos	18	0	0	0	0	0	0	0	0
Naja naja	19	0	0	1	2.63158	0	0	0	0
Crotalus viridis viridis	18	0	0	1	2.77778	0	0	0	0
Ahaetulla prasina	18	0	0	1	2.77778	0	0	0	0

## Sheet: Table S9
Table S9. Summary of telomere and centromere location information of Pogona vitticeps genome.
Chromosome	Chromosome Length (bp)	Telomere left start	Telomere left end	Telomere left length (bp)	Telomere left TRUs num	Telomere right start	Telomere right end	Telomere right length (bp)	Telomere right TRUs num	Centromere start	Centromere end	Centromere length (bp)
Chr1	371574468	1169	17320	16152	2432	371565872	371574465	8594	1151	172000000	178000000	6000000
Chr2	320472310	3	30828	30826	4481	320456258	320472306	16049	2354	219000000	225600000	6600000
Chr3	274873533	3	12882	12880	1867	274863620	274873464	9845	1283	134500000	145500000	11000000
Chr4	247739185	3	23748	23746	3609	247725795	247739183	13389	2005	119500000	124500000	5000000
Chr5	202516942	904	19902	18999	1407	202504972	202516940	11969	1840	104000000	113000000	9000000
Chr6	126726790	3	13844	13842	2158	126719974	126726786	6813	1009	54500000	63000000	8500000
Chr7	34151048	12	23665	23654	3721	34139221	34151040	11820	1478	19500000	20500000	1000000
Chr8	30970978	3	5761	5759	890	30963687	30970976	7290	1034	12500000	14000000	1500000
Chr9	29176711	7	2710	2704	441	29173587	29176707	3121	493	13000000	14500000	1500000
Chr10	28680989	10	15916	15907	2437	28658472	28680987	22516	3371	15000000	15500000	500000
Chr11	27431910	5	5276	5272	814	27429053	27431058	2006	304	12500000	14500000	2000000
Chr12	26844116	10	4596	4587	691	26836825	26844114	7290	1034	13000000	14000000	1000000
Chr13	22233288	3	20727	20725	3077	22227622	22233283	5662	702	14500000	15500000	1000000
Chr14	21077759	3	10087	10085	1446	NA	NA	NA	NA	NA	NA	NA
Chr15	14522058	3	16563	16561	2505	14511754	14521151	9398	1441	NA	NA	NA
ChrZ	14335630	3	10867	10865	1681	14286002	14295687	9686	1491	11500000	12000000	500000

## Sheet: Table S10
Table S10. Annotation of repeat sequences
Type	Pvit2024
	Length (bp)	% of genome
RepBase	367001920	20.465
ProteinMask	17316349	0.966
TRF	42964525	2.396
Denovo	791538902	44.138
Total	829017046	46.228
Category
SINEs	62178492	3.467
LINEs	322002884	17.956
LTR elements	106912258	5.962
DNA elements	158916449	8.862
Satellite	3575435	0.199
Unknown	228552495	12.745

[truncated: 7 more sheets: Table S11, Table S12, Table S13, Table S14, Table S15, Table S16, Table S17]
